# Supplementary material for: Antimicrobial Resistance and Virulence Determinants of Escherichia coli Isolates from Raw Milk of Dairy Cows with Subclinical Mastitis
Source: Animals (Basel). 2025 Jul 5;15(13):1980. doi: 10.3390/ani15131980 (PMC12248459; doi:10.3390/ani15131980)
Supplement: Supplementary file 1 [file animals-15-01980-s001.zip]

Archive with 1 entries (1 files):
- animals-3696059-supplementary.pdf
